# Supplementary material for: Studies into the mechanism of measles-associated immune suppression during a measles outbreak in the Netherlands
Source: Nat Commun. 2018 Nov 23;9:4944. doi: 10.1038/s41467-018-07515-0 (PMC6251901; doi:10.1038/s41467-018-07515-0)
Supplement: Supplementary file 3 — Supplementary Data 1 [file 41467_2018_7515_MOESM3_ESM.xlsx]

## Sheet: Supplementary Data 1
Supplementary Data 1: Acute measles patient data.
				Number of lymphocytes (cells/µl)		MV-specific IgM (ratio)	MV-specific IgG (OD450)	MV F protein-specific IgM	MV F protein-specific IgG	MV H protein-specific IgM	MV H protein-specific IgG	Virus neutralisation (IU/ml)	MV-infected PBMC (per million)	MV in swabs (TCID50/ml)		Frequencies of MV-infected cells (percentage within each subset)
Patient ID	Sex	Age	Days relative to the onset of rash											Throat swabs	Nose swabs	CD4+ T-cells		CD8+ T-cells		B-cells
				T-cells/µl	B-cells/µl	Cut-off: 1.1	Dilution: 1:100; Cut-off: 0.2	FACS-measured immunofluorescence, expressed in AFU (Arbitrary Fluorescence Units)				Cut-off: 0.1				Naive	Memory	Naive	Memory	Naive	Memory
B06	F	11	-10	NA*	NA	Supplementary G	Supplementary G	Supplementary G	Supplementary G	Supplementary G	Supplementary G	Supplementary G	NA	NA	NA	0.0010438	0.0010438	0.0010438	0.0010438	0.0010438	0.0010438
B44	M	9		NA	NA								NA	NA	NA	0.0010438	0.0010438	0.0010438	0.0010438	0.0010438	0.0010438
B73	F	9		NA	NA								NA	NA	NA	0.0010438	0.0010438	0.0010438	0.0010438	0.0010438	0.0010438
B02	F	10	-9	NA	NA								NA	NA	NA	0.0010438	0.0010438	0.0010438	0.0010438	0.0010438	0.0010438
B03	F	12		NA	NA								NA	NA	NA	0.0010438	0.0010438	0.0010438	0.0010438	0.0010438	0.0010438
B21	M	9		NA	NA								NA	NA	NA	0.0010438	0.0010438	0.0010438	0.0010438	0.0010438	0.0010438
B40	M	8		NA	NA								NA	NA	NA	0.0010438	0.0010438	0.0010438	0.0010438	0.0010438	0.0010438
B68	F	12		NA	NA								NA	NA	NA	0.0010438	0.0010438	0.0010438	0.0010438	0.0010438	0.0010438
B41	F	9	-8	NA	NA								NA	NA	NA	0.0010438	0.0010438	0.0010438	0.0010438	0.0010438	0.0010438
B76	F	12		NA	NA								NA	NA	NA	0.0010438	0.0010438	0.0010438	0.0010438	0.0010438	0.0010438
B04	M	13	-7	NA	NA								NA	NA	NA	0.0010438	0.0010438	0.0010438	0.0010438	0.0010438	0.0010438
B37	F	12		NA	NA								NA	NA	NA	0.0010438	0.0010438	0.0010438	0.0010438	0.0010438	0.0010438
A12	M	7	-5	308.377	106.266	0.6	0.121505	356	229	260	227	<0.1	83	20	176.2	0.15321	1.44404	0.0519615	0.114155	0.431593	0.957354
B20	F	11		NA	NA	Supplementary G	Supplementary G	Supplementary G	Supplementary G	Supplementary G	Supplementary G	Supplementary G	NA	NA	NA	0.00798913	0.0960198	0.00138502	0.0395369	0.0194044	0.0153563
B31	F	9		NA	NA								NA	NA	NA	0.0010438	0.0134553	0	0	0.00925041	0.0320862
A09	F	7	-4	538.198	316.682	3.1	0.138505	303	250	257	273	<0.1	220	49.2	4724.2	0.0418352	1.375	0.0571265	0.15112	0.385666	0.576161
A15	F	8		337.85	172.202	0.8	0.190405	248	238	229	204	<0.1	120	209.1	72.9	0.019253	1.1582	0	0.0888099	0.194238	0.466636
B45	F	7		NA	NA	Supplementary G	Supplementary G	Supplementary G	Supplementary G	Supplementary G	Supplementary G	Supplementary G	NA	NA	NA	0	0.0181069	0	0.00248287	0.00372912	0.0129938
B48	F	9		NA	NA								NA	NA	NA	0.0564193	1.43321	0	0.12066	0.248077	0.203459
A10	F	11	-3	341.177	105.466	0.3	0.167405	322	256	261	229	<0.1	595	20	479.5	0.30013	5.25509	0.512637	1.44341	3.2493	1.37667
A28	F	11		430.424	131.698	0.5	0.155055	303	262	241	226	<0.1	190	72	30.1	0.0280536	1.38191	0.0343289	0.134458	0.661001	0.547445
A29	M	11		716.409	142.134	0.7	0.146755	328	260	239	274	<0.1	940	160	3620.4	0.0504706	2.33918	0.00857412	0.381212	1.70749	0.97371
B10	F	9		NA	NA	Supplementary G	Supplementary G	Supplementary G	Supplementary G	Supplementary G	Supplementary G	Supplementary G	NA	NA	NA	0.0739937	1.72414	0	0.286194	0.370985	0.452934
B49	F	12		NA	NA								NA	NA	NA	0.0561325	1.234	0.01844	0.20649	0.219047	0.180227
A05	F	5	-2	1822.63	970.274	0.3	0.167205	770	238	515	225	<0.1	50	134.2	<10	0.0388874	0.307782	0.0621459	0.21382	0.0630679	0.24465
A07	F	10		491.233	161.636	0.3	0.257205	262	265	279	195	<0.1	110	1356.1	74.3	0.0681354	0.801131	0.0655308	0.105581	0.535117	0.327654
A08	F	13		325.34	90.5378	1	0.151655	309	298	300	235	<0.1	1400	17828.9	22784.6	0.245234	4.32022	0.132013	2.40034	2.79545	2.57473
A16	F	9		381.226	118.589	1.4	0.101705	277	246	273	229	<0.1	888	865.1	9022	0.22596	4.85256	0.198118	0.722135	3.26449	2.67584
A24	F	8		264.436	50.853	1.6	0.0871053	242	248	235	227	<0.1	923	45.3	3200.2	0.0405171	3.17958	0.0585252	0.457208	1.93827	2.10741
A14	M	9	-1	NA	NA	2.4	0.0795053	893	240	307	278	<0.1	178	1280	36949.8	0.117702	4.40746	0.0537098	0.671615	6.37613	4.64377
A25	F	11		417.207	94.8531	16.2	0.288755	799	460	474	355	<0.1	620	408.4	24172.2	0.0876823	3.7368	0.0599101	0.813654	4.03874	1.84147
A26	M	9		403.699	81.5148	1.08	0.189155	298	267	268	1445	<0.1	85	640	11392.3	NA	NA	NA	NA	NA	NA
A06	M	5	0	661.285	135.311	2.6	0.136505	808	472	618	656	0.13	933	858.1	47050.7	0.0826658	2.17699	0.0479233	0.249118	4.58196	2.37443
A20	F	11		409.305	108.508	4.5	0.240955	954	509	706	320	0.37	168	55.2	3787.8	0.0375975	2.11827	0.0744417	0.463679	1.89849	1.52314
A27	F	8		517.992	145.953	0.8	0.122755	303	269	262	232	<0.1	880	216.7	4468.3	0.170441	5.0265	0.284091	0.91623	4.28218	2.86078
A01	M	13	1	1101.21	384.354	16.2	0.477555	4757	11053	9211	3490	>2.3	<3	<10	<10	0.0448578	0.116303	0.141831	0.0637207	0.55029	1.91135
A17	F	4		1293.21	300.265	1.6	0.175555	288	267	256	258	<0.1	488	14481.5	6879.8	0.0375583	2.20543	0	0.0957592	1.57109	0.795837
A18	F	6		460.175	137.395	1.12	0.120055	239	243	250	225	<0.1	178	12.5	1575.9	0.0565854	2.26231	0.0148401	0.29026	0.919453	0.648148
A19	M	13		468.255	66.5858	0.9	0.116605	271	315	248	213	<0.1	445	17.5	2923.4	0.0647836	2.71409	0.036245	0.45468	1.67981	0.761697
A02	F	13	2	960.131	236.241	9.9	0.451555	2285	6816	5340	4362	1.6	78	<10	12.5	0.161171	0.70813	0.342116	0.235558	0.657243	0.129515
A11	M	11		675.065	112.038	9.9	0.522605	4846	11804	3174	2622	1.7	145	<10	12.5	0.0862596	2.00635	0.102505	0.310374	1.92308	1.56425
				*NA = not available
