# Supplementary material for: Studies into the mechanism of measles-associated immune suppression during a measles outbreak in the Netherlands
Source: Nat Commun. 2018 Nov 23;9:4944. doi: 10.1038/s41467-018-07515-0 (PMC6251901; doi:10.1038/s41467-018-07515-0)
Supplement: Supplementary file 4 — Supplementary Data 2 [file 41467_2018_7515_MOESM4_ESM.xlsx]

## Sheet: Supplementary Data 2
Supplementary Data 2: Cohort B details.
Patient ID	Sex	Age	Severity	Pre-measles sample to onset of rash	Onset of rash to post-measles sample	Pre-measles to post-measles samples		IgM (ratio)	MV-specific IgG (OD450)		MV F protein-specific IgM		MV F protein-specific IgG		MV H protein-specific IgM		MV H protein-specific IgG		Virus Neutralisation (IU/ml)		Total IgM		Total IgA		Total IgG			Pre-measles															Post-measles
								Cut-off: 1.1	Dilution: 1:300; Cut-off: 0.20		FACS-measured immunofluorescence, expressed in AFU (Arbitrary Fluorescence Units)								Cut-off: 0.1		(g/l)							% Total T-cells (out of single cells)	% (out of CD4+ T-cells)				% (out of CD8+ T-cells)				% Total B-cells (out of single cells)	% (out of B-cells)					% Total T-cells (out of single cells)	% (out of CD4+ T-cells)				% (out of CD8+ T-cells)
				(days)				Post-measles	Pre-measles	Post-measles	Pre-measles	Post-measles	Pre-measles	Post-measles	Pre-measles	Post-measles	Pre-measles	Post-measles	Pre-measles	Post-measles	Pre-measles	Post-measles	Pre-measles	Post-measles	Pre-measles	Post-measles			Naive	TCM	TEMRO	TEMRA	Naive	TCM	TEMRO	TEMRA		Naive	IgM+ memory	CD27- memory	CD27+ memory			Naive	TCM	TEMRO	TEMRA	Naive	TCM
B02	F	10	Severe	9	48	57		3.28674	0.0236	1.32495	318	2993	208	44031	305	1300	261	4725	<0.1	13.4
B03	F	12	Severe	9	48	57		6.51105	0.0223	1.11595	316	3526	198	41603	303	746	268	3820	<0.1	9.5
B04	M	13	Severe	7	50	57		4.86119	0.0279	1.29995	298	687	204	41047	391	433	278	5000	<0.1	13.4
B05	M	7	Mild	17	40	57		6.39001	0.0532	1.00695	292	456	191	45260	342	652	252	3125	<0.1	4	0.56	0.5	0.84	0.71	8.7	8.8		62.8	75.2	20.1	4.22	0.35	71.3	7.45	11.2	10	22.6	53.7	18.6	1.41	12.2		75.3	70.1	25.7	3.89	0.26	82.1	7.04
B06	F	11	Severe	10	47	57		5.30836	0.0314	1.33275	555	740	230	43935	276	395	256	6158	<0.1	26.8
B07	M	11	Severe	17	40	57		6.13208	0.0592	1.29715	364	1142	215	8098	274	561	255	6359	<0.1	9.5	1.19	1.29	1.26	1.35	10	10.3		64.4	77.7	18.2	3.71	0.25	76.5	5.29	11.6	6.5	12.4	47.5	18.7	2.21	19.1		54.1	69	26.6	4	0.31	79.5	6.11
B08	F	9	Severe	15	42	57		4.51345	0.0404	1.32185	456	681	565	45065	461	665	223	5538	<0.1	18.9	1.23	1.09	1.96	1.81	11.5	12		65.8	60.2	28.6	10.8	0.31	73.8	7.23	11.6	7.14	11.2	62.4	10.4	2.21	10.9		69.8	61.9	29.8	8.07	0.18	79.9	7.26
B09	F	7	Severe	14	43	57		6.24784	0.037	1.33845	377	804	231	43797	428	1111	506	5388	<0.1	13.4	1.27	1.25	0.92	0.84	10.5	10.2		60.4	61.4	28.3	9.2	0.83	69.9	5.95	17.1	6.94	23	64.1	8.69	2.73	11.9		55.4	59.6	30.1	8.18	1.82	73.5	5.7
B10	F	9	Severe	3	61	64		8.59222	0.0834	1.24275	454	1563	470	43575	405	654	393	5017	<0.1	13.4
B12	M	10	Severe	16	41	57		2.51201	0.0226	1.02745	271	520	234	32753	271	792	260	2867	<0.1	3.5	0.62	0.75	1.17	1.23	8.6	9.5		62.2	67.6	27.6	4.37	0.18	66.2	10.3	14.7	8.47	12.4	69.8	10.2	2.18	5.83		66.7	64.3	30.3	4.93	0.2	63.4	9.92
B13	F	7	Mild	14	43	57		1.30692	0.0327	1.24015	261	555	294	36344	250	335	285	4642	<0.1	15.9	0.85	0.93	0.84	0.71	10.1	10		62.5	62.2	33	4.53	0.14	71.3	7.95	16.1	4.52	17	56.5	13.7	1.85	10.6		62.7	62.1	32.4	5.26	0.14	70.8	7.51
B14	F	7	Severe	25	31	56		3.20989	0.0226	1.34265	286	1818	221	43684	270	416	324	7004	<0.1	26.8	1.44	1.92	1.1	0.93	10	13.1		66.8	64.2	23.2	10.2	2.36	NA	NA	NA	NA	9.75	17	9.09	8.51	35.3		79.9	64.7	25.9	7.88	1.4	NA	NA
B15	F	8	Mild	11	45	56		1.60855	0.0154	1.24395	335	420	252	41314	242	374	463	6632	<0.1	26.8	0.64	0.65	1.06	0.88	12.9	12.3		68	57.3	26.7	14.3	1.63	62.8	11.2	21.5	4.39	6.24	30.5	12.1	3.92	22.7		72.1	59.1	24.4	13.8	2.6	65.4	8.24
B16	M	7	Mild	15	41	56		2.09846	0.1365	0.89035	455	634	226	26235	270	588	362	2531	<0.1	4.7
B17	M	11	Severe	12	44	56		3.17723	0.0405	1.20335	282	1757	224	41572	245	693	277	5711	<0.1	26.8	0.54	0.98	1.62	1.74	7.6	8.6		77.6	60.9	26.4	11.8	0.41	64.3	8.56	18.2	8.77	NA	NA	NA	NA	NA		72.3	58.2	29.1	11.4	0.72	46.9	7.84
B19	M	8	Severe	11	45	56		1.75312	0.0169	1.05165	449	1914	229	23511	258	498	268	3618	<0.1	4	0.67	0.73	0.98	1.08	7.7	8.4		71.7	79.3	15.6	4.42	0.55	84.8	3.32	5.04	6.74	17.6	65.6	13.6	1.74	6.21		66.4	69.8	23.4	5.89	0.58	82.9	5.24
B20	F	11	Mild	5	51	56		3.62824	0.0227	1.29565	412	2482	245	40561	349	660	340	5306	<0.1	26.8
B21	M	9	Severe	9	54	63		3.54371	0.018	1.36545	329	1763	243	42243	275	678	735	6416	<0.1	26.8
B22	M	13	Severe	11	45	56		8.26945	0.0139	1.18705	408	2497	259	14704	265	993	344	4743	<0.1	15.9	0.74	0.98	2.23	2.36	5.6	6.5		60.3	68	22.9	8.32	0.56	63	12.5	16.9	7.47	11.8	60.7	16.9	2.75	8.3		51.9	68.9	22.7	7.49	0.77	60.6	8.75
B23	F	8	Severe	17	39	56		9.756	0.0073	1.21485	343	616	279	41266	327	816	545	4962	<0.1	18.9	0.94	1.08	0.87	0.9	7.8	8.5		59.2	62.9	27.5	8.5	1.03	77.6	8.69	9.76	3.88	17.2	23.7	30.2	4.9	17.9		54.1	50.7	36.3	11.3	1.69	59.3	11
B24	M	10	Mild	73	32	105		6.55187	0.0217	1.01745	253	2489	261	31936	469	1130	233	4203	<0.1	8
B25	F	9	Mild	15	41	56		5.90922	0.076	1.18685	NA	594	NA	40002	NA	683	NA	6051	<0.1	15.9	1.09	1.07	2.35	2.3	15.3	16		72.4	80.9	14.3	4.41	0.33	75.4	5.99	8.1	10.3	9.94	53.8	9.08	2.78	10.4		75.2	70.4	23.4	5.68	0.33	72	9.83
B26	M	8	Mild	25	38	63		3.03842	0.1091	1.29195	473	557	290	39798	295	502	314	6479	<0.1	26.8
B27	M	6	Severe	22	34	56		6.1878	0.0669	1.10135	437	1125	280	23521	280	1114	375	5172	<0.1	13.4	0.95	1.05	1.69	1.48	14.6	14.4		67.1	68.8	23.4	7.44	0.35	82.7	6.21	5.69	5.27	14.1	39.3	14.9	2.7	15.9		72.8	70.7	22.3	6.66	0.29	70.9	7.85
B28	M	8	Mild	99	5	104		15.4717	0.0232	0.32995	302	13131	265	14879	311	3676	298	1897	<0.1	2.4
B29	F	9	Mild	102	2	104		15.1316	0.0431	0.15835	364	7341	261	5445	320	1815	448	792	<0.1	0.4
B31	F	9	Severe	5	57	62		2.97406	0.0164	1.24705	370	2475	351	37858	276	748	321	5657	<0.1	18.9
B32	F	9	Severe	28	34	62		2.6316	0.0044	1.15755	436	2688	269	33859	324	643	441	5058	<0.1	15.9	0.54	0.58	0.58	0.55	8.7	8.7		76.1	66.9	23.6	8.55	1	NA	NA	NA	NA	15.5	69.1	1.95	6.06	5.87		77.9	54.6	32.5	11.2	1.78	NA	NA
B33	M	12	Mild	85	19	104		13.499	0.0113	1.05275	294	3827	290	42991	308	1511	553	4963	<0.1	4.7	1.43	1.56	1.59	1.61	9.3	10.7		57.8	58	23.6	16.3	1.74	58.6	13.8	21.2	5.99	23.6	73.4	4.5	3.39	7.8		59.6	61.3	22.4	14.2	1.84	60.9	12.2
B34	F	7	Mild	15	43	58		5.29587	0.012	1.02135	326	660	299	44563	295	620	343	4944	<0.1	8
B35	F	10	Severe	20	38	58		3.69981	0.0338	1.21515	329	1112	294	33242	445	852	392	6265	<0.1	15.9	2.24	2.48	0.98	1.01	11.5	12.7		66.3	60.2	32.2	6.6	0.73	63.5	10.7	15.7	9.75	10.5	50.1	18.8	1.97	17.1		62.8	64.1	28.1	6.9	0.29	62.2	10.3
B36	M	10	Severe	11	47	58		4.14457	0.0168	1.44835	259	587	288	43325	355	580	326	6475	<0.1	53.5
B37	F	12	Mild	7	51	58		4.76897	0.0463	1.12255	261	449	299	27994	505	440	227	3474	<0.1	14.2
B38	F	8	Severe	16	42	58		2.59222	0.0053	1.10255	264	736	276	43047	240	588	222	4891	<0.1	13.4	0.72	0.8	1.02	0.99	7.4	7.1		72.3	69.8	23.2	6.58	0.49	NA	NA	NA	NA	11.2	72.2	2.61	5.96	4.93		64.4	56.3	36.8	6.47	0.35	NA	NA
B39	F	12	Severe	16	42	58		4.72046	0.0242	1.07115	342	3026	274	28102	268	985	236	4312	<0.1	13.4	1.49	1.59	1.56	1.75	9.8	11		74.4	61.3	26	11.1	1.51	74.8	12.5	10.8	1.44	13.3	59.8	12.5	3.7	11.7		63.5	59.2	30	9.46	1.15	69.5	15.6
B40	M	8	Severe	9	49	58		2.12728	0.0188	1.15715	280	738	275	20843	444	868	237	4951	<0.1	13.4
B41	F	9	Severe	8	50	58		3.91691	0.0346	1.25325	406	279	323	35657	243	390	235	5538	<0.1	38.8
B42	M	7	Mild	19	32	51		8.15178	0.0171	1.27225	441	1017	327	28713	361	770	238	6274	<0.1	26.8	0.86	0.77	1.04	0.57	11.3	10.1		53.9	49.9	40.7	8.78	0.22	83.3	4.29	5.58	6.65	12.1	72.2	5.29	1.77	6.63		66.3	59.4	34.3	6.05	0.11	64.1	7.44
B44	M	9	Severe	10	39	49		7.38953	0.0146	1.41875	680	1920	288	41528	471	639	261	5121	<0.1	15.9
B45	F	7	Mild	4	47	51		2.66715	0.02	1.27615	323	1119	292	37455	538	529	254	4515	<0.1	9.5
B46	M	6	Severe	11	40	51		2.82661	0.0164	1.31325	422	1723	311	40063	511	758	450	7046	<0.1	63.7	1.38	1.49	1.29	1.17	12.8	13.1		78.6	48.4	30.3	19.4	1.67	35.6	3.79	38.1	22	6.2	44.2	20.8	1.62	14.9		66.6	45.7	26.3	25	2.56	29.7	2.98
B47	F	11	Mild	6	45	51		4.01825	0.0275	1.17365	NA	416	NA	28104	NA	521	NA	5057	<0.1	15.9
B48	F	9	Mild	4	47	51		8.14409	0.0121	1.18255	253	2014	296	33095	437	751	244	4595	<0.1	15.9
B49	F	12	Mild	3	48	51		6.00961	0.0151	1.25195	247	574	326	35086	229	339	224	5038	<0.1	26.8
B50	M	7	Severe	98	2	100		14.3967	0.0178	0.35205	265	9296	316	12586	439	3848	239	2332	<0.1	4.2
B51	M	10	Severe	91	9	100		15.2709	0.0279	0.93965	275	2202	291	44150	252	2006	250	5720	<0.1	11.3
B52	F	8	Mild	86	14	100		15.2128	0.0085	0.98615	407	1790	299	44470	248	1667	257	4807	<0.1	4
B53	M	12	Severe	11	47	58		4.22142	0.0301	1.21395	421	828	314	44421	233	722	248	5454	<0.1	13.4
B54	F	8	Mild	21	37	58		5.30452	0.0189	1.26505	467	656	297	44947	254	373	245	7444	<0.1	15.9	1.2	1.28	0.96	0.84	10.1	10.5		65.7	70.7	19.9	8.04	0.52	34.6	4.52	29.2	30.6	11.4	60.8	11.6	2.3	10.1		59	76.8	16.2	5.71	0.53	42.4	3.57
B67	F	10	Mild	15	49	64		6.76609	0.0203	1.23755	532	710	315	45428	238	362	294	6867	<0.1	18.9	1.6	1.59	1.19	1.13	12.2	12.3		80.6	78	12.9	5.31	3.5	75.7	7.89	7.28	8.98	9.99	54.5	11.4	3.52	9.69		74.2	79	13.9	4.35	2.64	76.4	8.8
B68	F	12	Severe	10	54	64		3.58309	0.0153	1.28275	NA	904	NA	45897	NA	414	NA	6004	<0.1	31.8
B71	M	9	Mild	22	35	57		7.09654	0.0096	1.01575	475	559	343	33107	578	688	456	3717	<0.1	4.7	0.54	0.61	1.18	1.39	7.9	8.9		80.2	79.6	18.2	1.87	0.17	87.9	5.52	3.82	2.65	9.32	45.4	26.7	1.49	11.9		69.8	79.3	17.1	3.18	0.17	86.7	3.35
B72	F	11	Mild	13	44	57		6.1244	0.0216	1.03635	464	2384	345	34283	433	1379	338	4451	<0.1	4	1.16	1.37	1.89	1.91	7.9	8.7		67.7	59.5	27.8	11.2	1.31	56.8	6.79	10.6	25.4	8.12	52.8	12.6	1.59	9.1		65	55.6	29.7	12.9	1.58	50.1	6.5
B73	F	9	Severe	8	49	57		2.53314	0.025	1.32775	254	2026	440	30035	262	502	301	6381	<0.1	31.8
B74	F	8	Severe	18	39	57		6.80836	0.0234	1.21005	287	694	336	27940	370	714	245	6199	<0.1	26.8	0.76	0.91	1.23	1.29	11.1	11.5		71.6	47.4	38.9	12.7	0.92	64.6	12	19.4	3.96	12.7	62.7	5.35	5.76	6.26		58	50.1	42.9	6.36	0.61	77.8	14.6
B75	M	6	Mild	14	43	57		5.92987	0.0169	1.05745	464	514	400	14739	528	444	276	4169	<0.1	6.7	0.94	0.87	0.99	0.97	11.2	10.7		72.6	47.4	42.7	9.78	0.11	74	9.68	13.4	2.82	16	50.4	14.9	2.58	12.7		57.5	43	42.3	14.3	0.3	68.9	8.59
B76	F	12	Mild	10	54	64		8.97791	0.0198	1.42445	379	1000	389	35594	381	593	276	7798	<0.1	37.8
B77	M	9	Mild	43	21	64		5.97022	0.0348	1.35515	513	479	416	22164	279	612	274	6732	<0.1	26.8
B78	M	11	Mild	70	34	104		7.55283	0.0241	1.17135	270	707	358	24240	292	663	239	6376	<0.1	9.5	0.82	0.85	0.71	0.68	8.3	9.4		56	72.1	21.6	5.64	0.37	74.9	4.94	9.37	10.4	14.4	65.4	7.9	3.06	13.2		68.2	67.9	24.6	6.62	0.78	73.8	5.53
B79	F	11	Mild	42	20	62		3.15418	0.0305	1.21755	297	728	373	27687	271	718	243	5742	<0.1	13.4	0.72	0.77	1.82	1.89	10.2	10.8		63.8	65.9	25.4	7.46	1.11	66.3	9.73	18.1	5.72	20.1	56.3	8.79	3.85	16.6		64.1	58.8	31.4	8.45	1.27	63.4	11.7
B80	M	8	Mild	42	20	62		12.0216	0.0504	1.12315	306	917	324	35152	266	978	214	5386	<0.1	6.7	0.77	0.86	1.07	1.27	7.9	9.1		77.3	68.7	26.3	4.6	0.27	67.4	7.16	20.5	4.86	13.1	55.3	10.1	6.09	14.4		78.3	57.2	36.5	5.93	0.26	65.3	10.8
B81	M	7	Mild	33	29	62		7.07301	0.0284	1.44545	510	911	342	44592	448	682	247	6787	<0.1	37.8
B82	F	10	Severe	22	40	62		11.4813	0.037	1.26825	274	816	368	43208	235	702	271	6304	<0.1	18.9	0.76	0.96	1.08	1.18	12.5	10.8		71.6	61.3	32.2	5.9	0.44	47.3	11.3	21.6	19.6	17.9	70.9	4.59	4.67	6.13		69.5	56.7	37	5.57	0.63	37.9	12.9
B83	M	11	Severe	67	37	104		8.50817	0.0104	1.14965	269	1000	393	37201	275	731	271	4602	<0.1	8	0.48	0.6	1.02	1.13	11.6	11.9		58.5	49.5	27.7	22.2	0.5	51.9	5.04	23.5	19.3	18.3	67.9	4.66	2.29	5.2		66	52.7	32	14.7	0.43	58.2	6.9
B84	F	12	Severe	90	14	104		11.6037	0.0203	0.99655	270	2946	426	41947	250	1468	298	5257	<0.1	8
B85	M	8	Mild	43	19	62		9.19741	0.0208	0.99015	264	2788	399	34275	254	1020	244	3525	<0.1	6.7	1.78	1.98	2.24	2.17	9.7	11.1		59.4	77.6	16.8	5.01	0.43	70.6	5.79	13	10.4	23.9	62.1	13.1	3.04	11.7		65.2	73.1	20.3	5.67	0.48	68.3	5.79
B86	F	9	Severe	34	28	62		9.70893	0.0199	0.97855	361	1500	375	30445	295	1759	240	3417	<0.1	6.7	2.63	2.68	1.84	1.8	10.1	10.5		63.2	54.5	33.5	11.4	0.54	41.7	9.83	39.2	9.07	19.6	58.2	9.33	3.62	12.6		52.9	45.3	44.2	9.89	0.52	31.9	12.3
B87	M	10	Mild	73	31	104		12.1282	0.0181	1.03615	319	11249	386	31453	278	1244	253	4067	<0.1	9.5	1.7	1.86	1.81	1.78	11	11.2		57.4	68.1	23	7.74	0.94	61.2	13.6	16.8	8.04	15.9	54.7	8.21	8.35	13.7		64.4	62.4	25.2	11.2	1.04	59.6	12.2
B88	M	7	Severe	59	45	104		5.70173	0.018	1.16065	310	2041	252	33470	277	631	297	3988	<0.1	6.7	0.61	0.75	0.77	1.13	9.7	12.9		61.3	63.2	30.3	6.09	0.3	65.5	4.9	17.7	11.8	15.5	54.6	16	2.05	8.53		63.8	58.2	33.5	8	0.27	67	4.45
B89	F	12	Severe	10	94	104		1.71566	0.0198	1.47625	295	675	331	31389	263	663	224	5183	<0.1	31.8
B90	M	8	Severe	21	41	62		1.54851	0.0205	1.18335	270	524	394	24084	259	505	249	5158	<0.1	13.4	0.6	0.74	1.06	0.75	10.3	9.2		65.8	36.1	53	10.4	0.24	72.7	12.7	12	2.42	6.82	46.6	15.9	1.96	16.5		53.6	35	55.9	8.62	0.24	76	11
B91	M	6	Severe	11	51	62		1.68444	0.041	1.08125	283	492	405	27144	250	586	238	5347	<0.1	11.3	0.91	1.04	1.37	1.43	8.3	8.9		69.7	71.5	22.6	5.18	0.38	83.3	4.53	7.86	4.27	7.46	40.1	20.8	1.53	20.3		49.5	71.1	22.2	5.88	0.56	85.8	3.29
B94	F	8	Mild	61	43	104		7.19356	0.0196	1.31685	296	1200	455	26732	259	441	298	6833	<0.1	22.5	1.08	1.16	0.88	0.88	12.6	13.4		65.9	63.6	30.2	5.32	0.82	72.9	4.74	5.98	16.3	19.3	58.2	13.2	1.43	6.02		72.8	67.6	21.8	8.48	1.86	54	1.3
B95	F	12	Severe	80	24	104		6.8367	0.0439	1.06725	262	1941	411	21192	526	906	298	5293	<0.1	9.5	0.75	0.71	1.29	1.34	11.2	11.4		73.6	53.4	32.6	13.1	0.72	69.8	9.25	14.9	5.9	10.8	60.5	9.22	1.43	9.74		78.5	47.6	38.2	13.2	0.91	64.4	14.1
B96	M	8	Mild	81	23	104		8.88425	0.0425	1.19585	328	1681	482	27063	393	584	305	5813	<0.1	26.8	1.48	1.22	1.52	1.45	16.4	17.6		76.3	68.5	19.1	10.5	1.75	63	4.94	11.6	20.3	10.2	57.8	7.45	3.88	9.76		79.3	71.9	19.6	7.03	1.37	69.9	5.35
B97	M	13	Severe	84	20	104		10.8429	0.0196	1.13075	341	3909	305	36648	290	802	233	5673	<0.1	8	1.15	1.15	1.07	1.1	11.3	12.6		78.5	41.6	32.7	1.66	0.55	61.6	3.66	11.3	13.5	6.61	69.4	5.27	5.48	5.24		66	66.6	32.3	0.56	0.27	60.6	6.75
B98	M	7	Severe	58	46	104		6.9073	0.015	1.33525	293	2644	346	43920	251	499	257	5822	<0.1	18.9
[truncated: 66 more columns]
